# Supplementary material for: Computational Designed and Optimized Liposomal Curcumin-Embedded Bifunctional Cross-Linked Hydrogels for Wound Healing
Source: Gels. 2024 Sep 18;10(9):598. doi: 10.3390/gels10090598 (PMC11431055; doi:10.3390/gels10090598)
Supplement: Supplementary file 1 [file gels-10-00598-s001.zip]

Archive with 1 entries (1 files):
- gels-3206452-supplementary.pdf
